# Supplementary material for: Analysis of the Effects of Food Additives on Porphyromonas gingivalis
Source: Pathogens. 2022 Jan 4;11(1):65. doi: 10.3390/pathogens11010065 (PMC8779409; doi:10.3390/pathogens11010065)
Supplement: Supplementary file 1 [file pathogens-11-00065-s001.zip]

Archive with 1 entries (1 files):
- pathogens-1495206-supplementary.pdf
